# Supplementary material for: Study on the Effects of Wettability and Pressure in Shale Matrix Nanopore Imbibition during Shut-in Process by Molecular Dynamics Simulations
Source: Molecules. 2024 Mar 1;29(5):1112. doi: 10.3390/molecules29051112 (PMC10934049; doi:10.3390/molecules29051112)
Supplement: Supplementary file 1 [file molecules-29-01112-s001.zip]

Archive with 1 entries (1 files):
- molecules-2834388-supplementary.pdf
